# Supplementary material for: COVID-19-Related Neuropathic Pain: A Systematic Review and Meta-Analysis
Source: J Clin Med. 2023 Feb 20;12(4):1672. doi: 10.3390/jcm12041672 (PMC9966617; doi:10.3390/jcm12041672)
Supplement: Supplementary file 1 [file jcm-12-01672-s001.zip]

Archive with 2 entries (2 files):
- Supplementary Table S1.xlsx
- Supplementary Table S2.pdf
